# Supplementary material for: A Single-Chain Mpox mRNA Vaccine Elicits Protective Immune Response in Mice
Source: Vaccines (Basel). 2025 May 13;13(5):514. doi: 10.3390/vaccines13050514 (PMC12115521; doi:10.3390/vaccines13050514)
Supplement: Supplementary file 1 [file vaccines-13-00514-s001.zip]

Archive with 1 entries (1 files):
- vaccines-3600684-supplementary material.pdf
